# Supplementary material for: Ligand-Promoted Surface Solubilization of TiO2 Nanoparticles by the Enterobactin Siderophore in Biological Medium
Source: Biomolecules. 2022 Oct 19;12(10):1516. doi: 10.3390/biom12101516 (PMC9599204; doi:10.3390/biom12101516)
Supplement: Supplementary file 1 [file biomolecules-12-01516-s001.zip]

Archive with 1 entries (1 files):
- biomolecules-1938049-supplementary - final.pdf
